# Supplementary material for: Synthesis and Properties of Bio-Based Polycarbonates Containing Silicone Blocks
Source: Polymers (Basel). 2024 May 8;16(10):1318. doi: 10.3390/polym16101318 (PMC11125172; doi:10.3390/polym16101318)
Supplement: Supplementary file 1 [file polymers-16-01318-s001.zip]

Archive with 1 entries (1 files):
- polymers-3001945-supplementary.pdf
